# Supplementary material for: Cluster Headache Management: Evaluating Diagnostic and Treatment Approaches Among Family and Emergency Medicine Physicians
Source: Medicina (Kaunas). 2025 Feb 28;61(3):437. doi: 10.3390/medicina61030437 (PMC11943940; doi:10.3390/medicina61030437)
Supplement: Supplementary file 1 [file medicina-61-00437-s001.zip]

Archive with 1 entries (1 files):
- medicina-3395363-supplementary.pdf
